# Supplementary material for: Preparation and Performance Study of Three-Layer Composite Filter Media for Channel-Type Ultra-Low Penetration Air Filters
Source: Nanomaterials (Basel). 2026 May 15;16(10):607. doi: 10.3390/nano16100607 (PMC13209818; doi:10.3390/nano16100607)
Supplement: Supplementary file 1 [file nanomaterials-16-00607-s001.zip]

Archive with 1 entries (1 files):
- nanomaterials-4296865-supplementary.pdf
